# Supplementary material for: Hexose/pentose ratio in rhizosphere exudates-mediated soil eutrophic/oligotrophic bacteria regulates the growth pattern of host plant in young apple–aromatic plant intercropping systems
Source: Front Microbiol. 2024 Mar 25;15:1364355. doi: 10.3389/fmicb.2024.1364355 (PMC11000693; doi:10.3389/fmicb.2024.1364355)
Supplement: Supplementary file 1 [file Table_1.XLSX]

## Sheet: Sheet1
Metabolites	CT		TM			TA			TMA
	FRS	BS	FRS	BS	ARS	FRS	BS	ARS	FRS	BS	ARS
Psicose	0.685±0.013c	7.288±1.304a	0.096±0.002c	0.818±0.142c	0.16±0.054c	0.659±0.049c	2.681±0.228b	2.036±1.175b	0.272±0.051c	1.011±0.203c	0.168±0.077c
Arabinose	0.469±0.064a	0±0e	0.394±0.036b	0±0e	0.44±0.088ab	0.193±0.054d	0±0e	0.218±0d	0.313±0.013c	0±0e	0.165±0.018d
Fructose	0.368±0.014c	2.719±0.135a	0.046±0.006e	0.436±0.075c	0.068±0.004de	0.282±0.113cd	1.538±0.354b	1.512±0.092b	0.132±0.028de	0.471±0.009c	0.068±0.009de
Fucose	0.613±0.079a	0.003±0.004f	0.508±0.094ab	0.003±0.005f	0.552±0.074a	0.322±0.095cd	0±0.001f	0.178±0.021e	0.409±0.083bc	0±0f	0.283±0.03d
Galactose	3.084±0.113c	16.717±2.298b	1.537±0.293c	13.731±1.56b	1.83±0.258c	1.94±0.242c	25.673±5.632a	5.503±2.739c	1.595±0.294c	17.039±0.868b	1.859±0.372c
Glucopyranose, D-	0±0c	0.002±0.001c	0.001±0c	0.008±0.005c	0.001±0c	0.082±0.025b	0.008±0.001c	0.182±0.105a	0.136±0.062ab	0.009±0.002c	0.171±0.055a
Glucose	0.2±0.158bc	0.064±0.004ef	0.275±0.055b	0.186±0.014bcd	0.017±0.003ef	0.125±0.068cde	0.079±0.012def	1.049±0.032a	0.186±0.053bcd	0.075±0.02ef	0.01±0.003f
Lyxose	0.251±0.037d	1.334±0.148c	0.203±0.006d	3.246±0.489a	0.228±0.031d	0.104±0.033d	2.038±0.448b	0.157±0.035d	0.177±0.008d	3.132±0.714a	0.092±0.025d
Rhamnose	0.417±0.049e	2.691±0.24b	0.167±0.014ef	1.426±0.338c	0.174±0.02ef	0.089±0.021f	1.01±0.045d	0.063±0.002f	0.201±0.024ef	5.485±0.168a	0.257±0.071ef
Ribose	0.182±0.049e	0.782±0.185d	0.33±0.047de	4.973±0.425a	0.359±0.05de	0.203±0.068e	3.638±0.447b	0.194±0.14e	0.076±0.026e	2.169±0.555c	0.11±0.058e
Sorbose	0.691±0.005c	6.174±0.084a	0.04±0.007f	0.201±0.038e	0.039±0.005f	0.052±0.007f	0.352±0.019d	0.074±0.032f	0.314±0.029d	1.529±0.173b	0.15±0.064ef
Sucrose	2.67±0.781b	0.004±0.004e	0.099±0.02de	1.584±0.829c	0.129±0.009de	0.558±0.203de	4.013±0.266a	2.769±0.186b	4.081±0.883a	0.005±0.003e	0.872±0.207cd
Xylose	0.214±0.04f	0.817±0.015e	0.702±0.117e	0.003±0.001f	3.96±0.705c	4.457±0.446b	0.001±0f	7.516±0.352a	0.085±0.007f	1.816±0.036d	0.142±0.01f
Trehalose	71.718±2.942ab	0.027±0.005d	72.312±1.269ab	0.015±0.001d	70.05±0.271b	75.71±0.958a	0.013±0.006d	59.645±7.513c	73.935±0.244ab	0.005±0.002d	69.212±2.548b
Carbohydrates	81.562±2.024abc	38.621±3.01e	76.707±1.236cd	26.63±1.472g	78.006±0.492bcd	84.775±1.269a	41.044±5.651e	81.094±3.854abc	81.911±0.842ab	32.748±2.342f	73.555±2.418d
Docosane	0.055±0.007c	0.389±0.147b	0.061±0.009c	0.714±0.265a	0.055±0.013c	0.035±0.005c	0.282±0.045bc	0.038±0.003c	0.073±0.014c	0.827±0.322a	0.099±0.048c
Dodecane	0.036±0.005d	0.224±0.039c	0.037±0.005d	0.536±0.108a	0.047±0.011d	0.034±0.006d	0.468±0.053b	0.027±0.004d	0.045±0.005d	0.461±0.031b	0.039±0.006d
Heneicosane, n-	0.075±0.033e	1.617±0.131a	0.171±0.025de	1.552±0.025a	0.207±0.023d	0.098±0.014e	0.619±0.066c	0.099±0.004e	0.198±0.03d	1.197±0.005b	0.254±0.068d
Nonadecane	0.048±0.013c	0.21±0.063b	0.032±0.008c	0.454±0.095a	0.058±0.002c	0.016±0.003c	0.215±0.041b	0.032±0.005c	0.085±0.008c	0.508±0.051a	0.068±0.008c
n-Octadecan	0.004±0de	0.003±0.002fg	0.003±0.001fg	0.01±0b	0.006±0.001c	0.002±0.001g	0.005±0cd	0.002±0.001fg	0.003±0ef	0.011±0.001b	0.127±0.001a
Tetradecane, n-	0.033±0.003d	0.148±0.006c	0.038±0.001d	0.34±0.053a	0.043±0.008d	0.027±0.004d	0.221±0.033b	0.018±0.002d	0.038±0.003d	0.312±0.05a	0.034±0.004d
Tridecane, n-	0.274±0.034ab	0±0c	0.311±0.015a	0±0c	0.229±0.203ab	0.23±0.021ab	0±0c	0.182±0.022b	0.301±0.016ab	0±0.001c	0.279±0.037ab
n-Hexadecane	6.108±1.226b	0.002±0.001d	6.83±0.527ab	0.009±0.003d	7.613±0.501a	4.787±0.2c	0.016±0.005d	4.239±0.708c	6.677±0.156ab	0.014±0d	6.928±1.109ab
Pentadecane, n-	0.133±0.005d	0.003±0.001f	0.2±0.014b	0.004±0f	0.181±0.002c	0.137±0.001d	0.006±0.001f	0.096±0.002e	0.228±0.015a	0.004±0f	0.217±0.019a
Hydrocarbons	6.766±1.276b	2.595±0.126de	7.681±0.559ab	3.619±0.061d	8.438±0.721a	5.366±0.185c	1.832±0.015e	4.733±0.734c	7.649±0.136ab	3.334±0.258d	8.045±1.258a
Shikimic acid	0.067±0.003ef	0.324±0.076c	0.167±0.03de	1.406±0.034a	0.168±0.026de	0.073±0ef	0.868±0.193b	0.059±0.003ef	0.019±0.003f	0.233±0.072cd	0.025±0.007f
Benzoic acid	0.43±0.036a	0.087±0.025c	0.436±0.058a	0.106±0.005c	0.492±0.075a	0.263±0.008b	0.102±0.014c	0.314±0.115b	0.432±0.035a	0.086±0.012c	0.31±0.072b
Phenylacetic acid	0.215±0.003cd	0.231±0.018c	0.231±0.02c	0.646±0.062a	0.23±0.015c	0.135±0.01ef	0.366±0.047b	0.098±0f	0.195±0.042cde	0.574±0.105a	0.15±0.008def
Vanillic acid	0.051±0d	0.3±0.023c	0.063±0.005d	0.49±0.054b	0.045±0.005d	0.035±0.002d	0.264±0.042c	0.036±0.002d	0.042±0.006d	0.559±0.046a	0.055±0.001d
Hexadecenoic acid	0.871±0.012e	2.962±0.488d	0.919±0.06e	5.944±0.774b	0.984±0.008e	0.624±0.002e	7.334±0.06a	0.525±0.031e	0.488±0.076e	5.298±0.273c	0.698±0.265e
Azelaic acid	0.04±0.001g	0.311±0.007d	0.059±0.016fg	0.576±0.049c	0.067±0.007efg	0.051±0.003fg	0.687±0.018b	0.044±0.002g	0.081±0.009ef	0.774±0.031a	0.095±0.005e
Butanoic acid, 4-hydroxy-	0.018±0.002e	0.083±0.004d	0.046±0.001e	0.614±0.048a	0.029±0.004e	0.023±0.002e	0.152±0.017c	0.02±0.002e	0.032±0.004e	0.436±0.041b	0.034±0.003e
Docosanoic acid	0.459±0.039e	0.035±0.005h	0.626±0.051c	0.091±0.006g	0.504±0.013d	0.506±0.02d	0.047±0.002gh	0.39±0.017f	0.733±0.029b	0.059±0.008gh	0.915±0.03a
Dodecanoic acid	0.059±0.004e	0.53±0.06c	0.059±0.005e	0.928±0.006a	0.062±0.003e	0.04±0.001e	0.374±0.003d	0.032±0e	0.062±0.003e	0.771±0.096b	0.052±0.002e
Heptadecanoic acid	0.006±0.001cd	0.025±0.004bc	0.008±0.001cd	0.035±0.001b	0.008±0.009cd	0.004±0.001d	0.059±0.007a	0.022±0.029bcd	0.006±0.001cd	0.034±0.013b	0.012±0.005cd
Hexacosanoic acid	0.099±0.012d	1.415±0.04b	0.129±0.012d	2.668±0.567a	0.084±0.01d	0.151±0.006d	2.448±0.162a	0.121±0d	0.158±0.014d	0.899±0.023c	0.231±0.034d
Nonanoic acid	0.095±0.006c	0.003±0e	0.114±0.015bc	0.01±0.002e	0.148±0.031a	0.07±0.001d	0.009±0e	0.064±0.008d	0.114±0.006bc	0.008±0.001e	0.129±0.031ab
Octadecadienoic acid	0.004±0.001a	0.005±0.003a	0.005±0.001a	0.035±0.022a	0.038±0.06a	0.002±0a	0.021±0.007a	0.003±0.001a	0.003±0.001a	0.028±0.01a	0.003±0.001a
Octadecanoic acid	3.607±0.87b	0±0d	4.46±0.211a	0.003±0.003d	4.981±0.398a	3.271±0.107bc	0.004±0.001d	2.781±0.437c	4.527±0.081a	0.006±0.003d	4.675±0.721a
Octadecenoic acid (E)	0.06±0.018d	0.314±0.04c	0.081±0.012d	0.729±0.037a	0.089±0.005d	0.068±0.008d	0.565±0.094b	0.049±0.016d	0.08±0.007d	0.602±0.096b	0.115±0.004d
Octadecenoic acid (Z)	0.115±0.012d	0.87±0.1a	0.121±0.042d	0.846±0.187a	0.128±0.017d	0.072±0.009d	0.469±0.106c	0.082±0.016d	0.092±0.016d	0.683±0.035b	0.093±0.01d
Pentadecanoic acid	0.015±0.004d	0.077±0.004c	0.005±0.001d	0.114±0.01b	0.009±0.007d	0.002±0.001d	0.015±0.002d	0.019±0.021d	0.003±0.001d	0.168±0.015a	0.014±0.018d
Tetracosanoic acid	0.614±0.049cd	0.004±0.002e	1.033±0.285b	0.012±0.009e	0.443±0.382d	0.835±0.02bc	0.007±0.003e	0.856±0.334bc	1.094±0.026b	0.005±0.003e	1.478±0.13a
Tetradecanoic acid	0.169±0.014cde	0.711±0.001a	0.212±0.02c	0.136±0.023def	0.209±0.001c	0.103±0.055f	0.318±0.013b	0.122±0.045ef	0.269±0.06b	0.163±0.005cde	0.182±0.001cd
Tricosanoic acid	0.123±0.003d	0.837±0.154c	0.189±0.058d	1.404±0.254a	0.137±0.007d	0.143±0.012d	1.18±0.2b	0.105±0.005d	0.201±0.015d	1.331±0.118ab	0.244±0.015d
1-Pyrroline-3-hydroxy-5-carboxylic-acid	0.059±0.007d	0.676±0.011c	0.098±0.041d	0.805±0.101c	0.086±0.011d	0.119±0.023d	1.592±0.32b	0.099±0.021d	0.112±0.038d	1.888±0.245a	0.133±0.031d
Butanoic acid, 3-hydroxy-	0.057±0.012d	0.274±0.131c	0.074±0.014d	0.689±0.01a	0.098±0.005d	0.04±0.016d	0.335±0.043c	0.057±0.002d	0.062±0.015d	0.56±0.137b	0.078±0.008d
Fumaric acid	0.007±0.001c	0.023±0.005c	0.016±0.007c	0.081±0.006c	0.011±0c	0.23±0.007c	3.004±0.418a	2.081±1.453b	0.044±0.01c	0.849±0.086c	0.089±0.041c
3-hydroxy-Pyridine	0.038±0.005c	0.186±0.065b	0.036±0.002c	0.327±0.085a	0.031±0.007c	0.027±0.001c	0.274±0.057a	0.021±0.005c	0.037±0.009c	0.283±0.058a	0.034±0.003c
Pyroglutamic acid	0.004±0.001b	0.019±0.001b	0.002±0b	0.022±0.003b	0.097±0.08a	0.001±0b	0.015±0.001b	0.003±0.001b	0.004±0.001b	0.024±0.003b	0.002±0.002b
Eicosanoic acid	0.007±0.003b	0.136±0.045b	0.039±0.002b	0.141±0.046b	0.012±0.009b	0.007±0.002b	0.055±0.002b	0.12±0.094b	0.329±0.025a	0.071±0.017b	0.135±0.215b
Cinnamic acid, 4-hydroxy-, trans-	0.065±0.008d	0.532±0.043c	0.073±0.012d	0.879±0.081a	0.076±0.007d	0.06±0.005d	0.533±0.007c	0.062±0.005d	0.075±0.004d	0.62±0.038b	0.073±0.003d
Organic acids	7.355±1.001fg	10.969±0.602d	9.302±0.113e	19.738±0.593b	9.265±0.359e	6.955±0.133g	21.094±0.571a	8.183±0.585f	9.293±0.101e	17.014±0.271c	10.052±1.153de
Diisopropanolamine	0.021±0.006c	0.14±0.01b	0.028±0.004c	0.247±0.024a	0.032±0.009c	0.018±0.005c	0.17±0.069b	0.019±0.003c	0.029±0.004c	0.236±0.031a	0.034±0.004c
Pentadecane-1-ol	0.046±0.01d	0.199±0.007c	0.054±0.005d	0.417±0.038a	0.056±0.007d	0.036±0.006d	0.317±0.042b	0.03±0.006d	0.051±0.004d	0.415±0.039a	0.052±0.007d
Octadecan-1-ol, n-	0.084±0.054d	0.662±0.086a	0.05±0.012d	0.364±0.056b	0.051±0.018d	0.037±0.017d	0.227±0.062c	0.02±0.003d	0.053±0.01d	0.327±0.03b	0.044±0.011d
Dodecanol	0.036±0.008e	0.23±0.037c	0.029±0.006e	0.331±0.105b	0.025±0.005e	0.014±0.005e	0.159±0.032d	0.015±0.003e	0.028±0.006e	0.424±0.044a	0.039±0.003e
Eicosan-1-ol	0.036±0.006c	0.184±0.012b	0.021±0.006c	0.579±0.243a	0.018±0.003c	0.01±0.001c	0.179±0.006b	0.022±0.003c	0.031±0.006c	0.208±0.04b	0.037±0.002c
Phytol	0.027±0.001d	0.146±0.047c	0.058±0d	0.372±0.001b	0.072±0.007d	0.03±0.001d	0.16±0.015c	0.021±0.009d	0.071±0.007d	0.697±0.091a	0.044±0.003d
Stigmastan-3-ol, (3-beta)-	0.656±0.042b	0.133±0.018f	0.024±0.004g	0.364±0.049d	0.034±0.008g	0.615±0.073b	0.141±0.039f	0.492±0.054c	0.02±0.003g	0.241±0.004e	0.829±0.127a
Glycerol	1.703±0.742de	7.578±1.645c	2.07±0.486de	23.199±1.753a	2.717±0.236d	1.034±0.112e	13.046±0.872b	1.156±0.054de	1.965±0.279de	22.591±0.632a	2.01±0.506de
Mannitol	1.646±0.011c	26.522±1.921a	0.177±0.047d	4.095±1.202b	0.091±0.02d	0.215±0.104d	4.77±0.727b	4.661±0.131b	0.139±0.031d	1.41±0.059cd	0.509±0.108cd
Arabitol	0.017±0.001d	0.132±0.021cd	0.012±0.002d	0.239±0.113bc	0.043±0.006d	0.018±0.004d	0.673±0.293a	0.06±0.002d	0.021±0.005d	0.362±0.09b	0.011±0.004d
Inositol	0.137±0.015bc	0.005±0.002d	0±0d	0.004±0.001d	0.15±0.017b	0.125±0.017c	0.002±0.001d	0.25±0.007a	0.145±0.002b	0.007±0.001d	0.124±0.013c
Alcohols	4.409±0.807f	35.93±0.214a	2.523±0.514g	30.21±2.273b	3.29±0.253fg	2.15±0.026g	19.843±1.051d	6.744±0.256e	2.551±0.287g	26.918±0.865c	3.732±0.647fg
Alanine	0.346±0.022d	2.396±0.848c	0.377±0.045d	3.667±0.55a	0.328±0.027d	0.246±0.01d	2.831±0.202bc	0.194±0.052d	0.275±0.05d	3.204±0.172ab	0.302±0.026d
Leucine, cyclo-	0.546±0.014d	2.327±0.051c	0.659±0.062d	5.051±0.089b	0.637±0.046d	0.473±0.035d	4.647±0.161b	0.401±0.097d	0.615±0.029d	5.892±0.907a	0.613±0.054d
N-methyl trans-4-hydroxy-L-proline	0.002±0c	0.011±0.002c	0.001±0c	0.018±0.002c	0.001±0.001c	0.383±0.076b	0.005±0.002c	0.737±0.418a	0.002±0.001c	0.017±0c	0.001±0c
Norvaline	0.121±0.008d	0.341±0.101b	0.095±0.026de	0.381±0.078b	0.082±0.009de	0.039±0.005e	0.513±0.002a	0.039±0.007e	0.068±0.017de	0.25±0.017c	0.025±0.004e
Propargyl-glycine	0.018±0.024c	0.022±0.003c	0.005±0c	0.073±0.007b	0.022±0.023c	0.015±0.016c	0.089±0.01b	0.003±0.001c	0.006±0.003c	0.114±0.028a	0.008±0.001c
Kynurenine	0.01±0.001c	0.019±0.001bc	0.007±0.004c	0.034±0.008b	0.009±0.003c	0.004±0.003c	0.021±0.002bc	0.022±0.035bc	0.008±0.001c	0.097±0.009a	0.012±0.005c
Amino acid	1.043±0.036d	5.116±0.89c	1.145±0.111d	9.224±0.637a	1.079±0.064d	1.16±0.059d	8.106±0.11b	1.396±0.301d	0.973±0.054d	9.575±0.998a	0.96±0.077d
Oleic-acid-amide	0.086±0.016d	1.306±0.401a	0.088±0.012d	0.908±0.041b	0.012±0.003d	0.009±0.001d	0.231±0.028d	0.019±0.001d	0.017±0.002d	0.693±0.016c	0.049±0.005d
Swainsonine	0.046±0.007d	0.256±0.076c	0.05±0.006d	0.412±0.047a	0.054±0.003d	0.034±0.004d	0.295±0.007c	0.027±0.001d	0.057±0.01d	0.359±0.016b	0.045±0.007d
lipids	0.132±0.019d	1.562±0.474a	0.138±0.012d	1.32±0.02a	0.066±0.003d	0.044±0.004d	0.526±0.025c	0.046±0.001d	0.074±0.012d	1.052±0.028b	0.094±0.011d
4-Hydroxybenzaldehyde	0.344±0.058d	1.48±0.123c	0.215±0.075ef	3.386±0.151a	0.245±0.046def	0.052±0.004gh	1.393±0.023c	0.027±0.004h	0.293±0.008de	2.808±0.035b	0.149±0.031fg
Glyceraldehyde	0.026±0.022a	0.002±0.001c	0.002±0.002c	0.019±0.003ab	0.002±0.001c	0.002±0.002c	0.014±0.001abc	0.007±0.011bc	0.002±0.002c	0.018±0.001ab	0.001±0.002c
Aldehydes	0.37±0.047d	1.482±0.124c	0.217±0.076ef	3.405±0.149a	0.247±0.047ef	0.053±0.005g	1.408±0.022c	0.034±0.008g	0.295±0.009de	2.826±0.035b	0.151±0.03fg
Siloxane	0.043±0.006c	0.078±0.01c	0.069±0.018c	0.395±0.163b	0.08±0.012c	0.03±0.003c	0.303±0.064b	0.017±0.001c	0.076±0.006c	0.687±0.116a	0.051±0.004c
